# Supplementary material for: Multi-omics Mendelian randomization integrating GWAS, eQTL and pQTL data revealed GSTM4 as a potential drug target for migraine
Source: J Headache Pain. 2024 Jul 22;25(1):117. doi: 10.1186/s10194-024-01828-w (PMC11265128; doi:10.1186/s10194-024-01828-w)
Supplement: Supplementary file 1 — Supplementary Material 1 [file 10194_2024_1828_MOESM1_ESM.xlsx]

## Sheet: Table S1
Table S1: Data sources in our study
Study / Consortium	Phenotype	Cases	Controls	Race	PMID
eQTLGen Consortium	Whole blood samples	31684	NA	European	34475573
UKB-PPP	Whole blood samples	54219	NA	European	37794186
FinnGen R10	Migraine	44616	367565	European	36653562
UK Biobank	Migraine	26052	487214	European	30305743
FinnGen R10	Migraine with aura	8970	312803	European	36653562
FinnGen R10	Migraine without aura	7593	312803	European	36653562

## Sheet: Table S2
Table S2: Data Sources for Risk Factors of migraine
Study	Phenotype	Cases	Controls	Sample Size	Race	PMID
GCST90271611	Epilepsy	27559	42436	69995	European	37653029
GCST007228	Hypertension	2085	9659	11744	European	30527956
GCST90302856	Anxiety	4258	25805	30063	European	38328521
GCST90086096	Insomnia	3972	52665	56637	European	33893285
GCST90012622	Blood calcium levels	-	-	62143	European	33441150
GCST90012696	Blood magnesium levels	-	-	20707	European	33441150
GCST90267567	Insulin resistance	-	-	53287	European	37291194
ebi-a-GCST005903	Depression	8276	209308	217584	European	29662059
GCST90104539	Stoke	73652	1234808	1308460	European	36180795

## Sheet: Table S3
Table S3. STROBE-MR checklist of recommended items to address in reports of Mendelian randomization studies.
Item No.	Section	Checklist item	Section (paragraph number)	Relevant text from manuscript
1	TITLE and ABSTRACT	Indicate Mendelian randomization (MR) as the study’s design in the title and/or the abstract if that is a main purpose of the study	Title page	Multi-omics Mendelian randomization integrating GWAS, eQTL and pQTL data revealed GSTM4 as a potential drug target for migraine .
	INTRODUCTION
2	Background	Explain the scientific background and rationale for the reported study. What is the exposure? Is a potential causal relationship between exposure and outcome plausible? Justify why MR is a helpful method to address the study question	Introduction	Migraine is defined as moderate to severe headache that lasts from 4 to 72 hours, with reversible neurological and systemic symptoms... Migraine with conditions including stroke, epilepsy, depression and anxiety frequently coexist.Treatment of migraine includes acute treatment and prevention treatment...Using MR to study if an exposure causes an outcome, imitating a randomized trial with genetic …
3	Objectives	State specific objectives clearly, including pre-specified causal hypotheses (if any). State that MR is a method that, under specific assumptions, intends to estimate causal effects	Introduction	Using MR to study if an exposure causes an outcome, imitating a randomized trial with genetic data, sidestepping the need for drug testing... In this study, we selected instrumental variables (IVs) linked to eQTLs and pQTLs ,which allows direct causal inferences about gene expression or protein levels for migraine. Since MR alone might not be adequate for pinpointing reliable proteins within caus…
	METHODS
4	Study design and data sources	Present key elements of the study design early in the article. Consider including a table listing sources of data for all phases of the study. For each data source contributing to the analysis, describe the following:
	a)	Setting: Describe the study design and the underlying population, if possible. Describe the setting, locations, and relevant dates, including periods of recruitment, exposure, follow-up, and data collection, when available.		The overall study design is shown in Figure 1.
			Methods	Exposure: Table S1 lists the data sources. The eQTLs data, containing 16,987 genes from 31,684 blood samples of healthy European ancestors, were derived by the eQTLGen consortium(https://eqtlgen.org/)...The pQTL data were acquired from the UKB-PPP , which is a partnership between the UK Biobank (UKB) and various biopharmaceutical enterprises...This subset included 2360 genes from well-established…
			Methods	Outcome: Two different datasets were used for the outcome data. The discovery cohort dataset was obtained from FinnGen Release 10, published in December 2023, accessible at https://www.finngen.fi/en...Moreover, the replication cohort dataset was sourced from UK Biobank, including 26,052 cases and 487,214 controls...Furthermore, the outcome data utilized for subgroup analysis, including data on MA…
			Methods	Risk factors:We identified 9 migraine risk factors encompassing epilepsy, hypertension, anxiety, insomnia, blood calcium levels, blood magnesium levels, insulin resistance, depression, and stoke (Table S2). In accordance with the original GWAS protocols, all individuals gave their informed consents.
	b)	Participants: Give the eligibility criteria, and the sources and methods of selection of participants. Report the sample size, and whether any power or sample size calculations were carried out prior to the main analysis	Methods	Data sources, sample sizes (Table S1,S2)
	c)	Describe measurement, quality control and selection of genetic variants	Methods	Prior to MR testing, stringent quality control was performed on the SNP instruments.We selected strong instrumental variants with F-statistic≥10. Then, based on the 1000 Genomes European panel, variations with low linkage disequilibrium (LD r2 < 0.1) were carefully chosen. Finally, genes where SNPs accounted for a larger percentage of outcome variance than exposure were eliminated by Steiger filt…
	d)	For each exposure, outcome, and other relevant variables, describe methods of assessment and diagnostic criteria for diseases
	e)	Provide details of ethics committee approval and participant informed consent, if relevant	Methods	Furthermore, all ethical clearances pertinent of the GWAS were secured by the original authors of the GWAS.
5	Assumptions	Explicitly state the three core IV assumptions for the main analysis (relevance, independence and exclusion restriction) as well assumptions for any additional or sensitivity analysis	Methods	Sensitivity analyses for multiple testing were performed with the use of Bonferroni correction for the adjusted significance threshold. In the FinnGen discovery cohort, p＜7.30e-5(p＜0.05/685) was considered significant. These significant genes underwent quality control, verifying consistency across MR methods and checking for horizontal pleiotropy using MR-Egger. Because SNPs of two genes(SERPINI1…
6	Statistical methods: main analysis	Describe statistical methods and statistics used
	a)	Describe how quantitative variables were handled in the analyses (i.e., scale, units, model)
	b)	Describe how genetic variants were handled in the analyses and, if applicable, how their weights were selected
	c)	Describe the MR estimator (e.g. two-stage least squares, Wald ratio) and related statistics. Detail the included covariates and, in case of two-sample MR, whether the same covariate set was used for adjustment in the two samples	Methods	CAUSE
	d)	Explain how missing data were addressed
	e)	If applicable, indicate how multiple testing was addressed	Methods	In the FinnGen discovery cohort, p＜7.30e-5(p＜0.05/685) was considered significant.
7	Assessment of assumptions	Describe any methods or prior knowledge used to assess the assumptions or justify their validity
8	Sensitivity analyses and additional analyses	Describe any sensitivity analyses or additional analyses performed (e.g. comparison of effect estimates from different approaches, independent replication, bias analytic techniques, validation of instruments, simulations)	Methods	For genes with several instruments in the main analysis, meta-analyzed using the IVW, weighted median and MR-Egger methods were used to SNP estimations. Wald ratio estimates were calculated for each SNP. The IVW method provides the most statistical power under the assumption that all instruments are valid[28]. In contrast, the weighted median MR can tolerate up to 50% invalid instruments by weigh…
			Methods	Additionally, multivariable MR analysis was conducted using the MVMR R package, examining associations of PIK3C3 and SLC40A1 with hyperparathyroidism risk while adjusting for the other variable. As an extension of univariate MR, multivariable MR can delineate joint causal effects of multiple risk factors (29).For PIK3C3, the effect of intestinal malabsorption was adjusted. For SLC40A1, adjustment…
9	Software and pre-registration
	a)	Name statistical software and package(s), including version and settings used	Methods	MR analysis was conducted by the “TwoSampleMR” R package(version 0.5.7)[24]
	b)	State whether the study protocol and details were pre-registered (as well as when and where)
	RESULTS
10	Descriptive data
	a)	Report the numbers of individuals at each stage of included studies and reasons for exclusion. Consider use of a flow diagram	Results	Due to the lack of corresponding SNPS, only 12 genes identified in the discovery phase were subjected to MR Analysis using data from the UK Biobank cohort to replicate the results. The results showed that a reduced risk of migraine was related with PROCR, GSTM4, and SLC4A1(PROCR:OR(95%CI)=0.82(0.72–0.93);p=1.98e−03;GSTM4:OR(95%CI)=0.93(0.91–0.94);p=4.21e−17;SLC4A1:OR(95%CI)=0.76(0.65–0.88); p=2.4…
	b)	Report summary statistics for phenotypic exposure(s), outcome(s), and other relevant variables (e.g. means, SDs, proportions)		Table S1.
	c)	If the data sources include meta-analyses of previous studies, provide the assessments of heterogeneity across these studies
	d)	For two-sample MR:
		i. Provide justification of the similarity of the genetic variant-exposure associations between the exposure and outcome samples	Results	The gene GSTM4 consistently exhibited negative estimated effects in both cis-eQTL and cis-pQTL MR analyses, indicating a correlation between increased GSTM4 expression and decreased migraine risk. Utilizing GSTM4 agonists could present an innovative and reliable approach to mitigate migraine risk. With a high degree of confidence that the causal variation underlying the relationship between the p…
		ii. Provide information on the number of individuals who overlap between the exposure and outcome studies	Results	The sample overlap proportion was deemed negligible, given the independence assumed between the eQTLGen Consortium, UKBPPP, and FinnGen datasets.
11	Main results
	a)	Report the associations between genetic variant and exposure, and between genetic variant and outcome, preferably on an interpretable scale		Table S4.
	b)	Report MR estimates of the relationship between exposure and outcome, and the measures of uncertainty from the MR analysis, on an interpretable scale, such as odds ratio or relative risk per SD difference		Table S7
	c)	If relevant, consider translating estimates of relative risk into absolute risk for a meaningful time period
	d)	Consider plots to visualize results (e.g. forest plot, scatterplot of associations between genetic variants and outcome versus between genetic variants and exposure)		Figure 3
12	Assessment of assumptions
	a)	Report the assessment of the validity of the assumptions	Results	An effect estimate was determined as putative causal if it was statistically significant in CAUSE and remained directionally consistent across other analyses.
	b)	Report any additional statistics (e.g., assessments of heterogeneity across genetic variants, such as I2, Q statistic or E-value)	Results	MR-Egger intercept P, heterogeneity Q statistics
13	Sensitivity analyses and additional analyses
	a)	Report any sensitivity analyses to assess the robustness of the main results to violations of the assumptions		Table S5 (heterogeneity Q statistics), Table S6 (pleiotropy-robust MR analysis)，Table S22-23(Multivariable MR analysis)
	b)	Report results from other sensitivity analyses or additional analyses		Table S9 (replication analysis);Table S20 (colocalization analysis).
	c)	Report any assessment of direction of causal relationship (e.g., bidirectional MR)		Table S18(Reverse Mendelian randomization);Table S8(Steiger test)
	d)	When relevant, report and compare with estimates from non-MR analyses		(not relevant)
	e)	Consider additional plots to visualize results (e.g., leave-one-out analyses)		Figure12
	DISCUSSION
14	Key results	Summarize key results with reference to study objectives	Discussion	In summary, this combination of different levels of Mendelian randomization and SMR analysis identified GSTM4 agonists as potentially effective treatment targets for migraine. However, randomized controlled trials are critical to ultimately evaluate the efficacy and safety of the potential drug target.
15	Limitations	Discuss limitations of the study, taking into account the validity of the IV assumptions, other sources of potential bias, and imprecision. Discuss both direction and magnitude of any potential bias and any efforts to address them	Discussion	It is important to take limitations into account when evaluating our results. First, the fact that only individuals of European ancestry were included in our analysis means that the findings could not be applied to other ethnic ancestries. Secondly, when conducting the multifactorial MR analysis, we only selected a portion of risk factors for migraine. To lessen the possibility of pleiotropic eff…
16	Interpretation
	a)	Meaning: Give a cautious overall interpretation of results in the context of their limitations and in comparison with other studies	Discussion	To the best of our knowledge, this study is the first to use two-sample Mr and SMR to integrate eQTL and pQTL data in order to systematically identify potential drug targets that could offer migraine prevention. Our analysis identified GSTM4 as a potential drug target for migraine, with a negative relationship observed for both MA and MO. To further suggest the reliability of the potential drug t…
	b)	Mechanism: Discuss underlying biological mechanisms that could drive a potential causal relationship between the investigated exposure and the outcome, and whether the gene-environment equivalence assumption is reasonable. Use causal language carefully, clarifying that IV estimates may provide causal effects only under certain assumptions	Discussion	It has been demonstrated that patients having lower GSTM4 enzyme expression may be less effective in eliminating oxidatively damaged molecules and therefore be more susceptible to the consequences of radical oxygen species attack[53]. Patients with reduced expression of the GSTM4 enzyme have been shown to be more vulnerable to the effects of assault by radical oxygen species because they may be l…
	c)	Clinical relevance: Discuss whether the results have clinical or public policy relevance, and to what extent they inform effect sizes of possible interventions	Discussion	In summary, the available evidence supports the notion that both oxidative stress and the GST family member GSTM4 play an important role in the potential treatment and pathogenesis of migraine. These findings call for further in-depth researchs to elucidate the precise mechanisms by which GSTM4 may contribute to migraine development and its potential as a therapeutic target.
17	Generalizability	Discuss the generalizability of the study results (a) to other populations, (b) across other exposure periods/timings, and (c) across other levels of exposure	Discussion	There are numerous strengths in this study, including two separate migraine population data, mutual validation in the gene expression and protein level, supportive HEIDI test and colocalization analysis, LDSC, and the elimination of horizontal pleiotropy through MVMR analyses and PheWAS.
	OTHER INFORMATION
18	Funding	Describe sources of funding and the role of funders in the present study and, if applicable, sources of funding for the databases and original study or studies on which the present study is based
19	Data and data sharing	Provide the data used to perform all analyses or report where and how the data can be accessed and reference these sources in the article. Provide the statistical code needed to reproduce the results in the article, or report whether the code is publicly accessible and if so, where		Data sharing statement
20	Conflicts of Interest	All authors should declare all potential conflicts of interest		All authors declare no competing interests.
This checklist is copyrighted by the Equator Network under the Creative Commons Attribution 3.0 Unported (CC BY 3.0) license.

## Sheet: Table S4
Table S4. Genetic variants of eQTLs that were used in the discovery phase
Exposure	SNP	A1	A2	Beta	Se	Eaf	P value	F
PAM	rs32680	T	C	0.00435586	5.37649e-05	0.249627	3.2717e-303	6563.72
PAM	rs34905443	A	G	0.00426466	7.08172e-05	0.130084	3.2717e-303	3626.53
SCGB3A1	rs368686	G	A	0.00291128	4.9366e-05	0.312341	3.2717e-303	3477.86
SCGB3A1	rs62405526	G	A	0.00948028	0.000161329	0.0337654	3.2717e-303	3453.15
PAM	rs9327863	A	T	-0.00229336	4.57503e-05	0.421587	3.2717e-303	2512.81
GSTM4	rs11803546	A	G	-0.00253814	5.39682e-05	0.477164	3.2717e-303	2211.86
SCGB3A1	rs13177914	C	G	0.00222597	4.79013e-05	0.37757	3.2717e-303	2159.45
PAM	rs6860813	A	G	0.00235704	5.12595e-05	0.36097	3.2717e-303	2114.38
KIR2DS4	rs11671686	A	G	0.0108761	0.000246724	0.323352	3.2717e-303	1943.23
KIR2DS4	rs76827991	C	G	0.0130211	0.000321333	0.369732	3.2717e-303	1642.04
PAM	rs12514861	G	T	-0.00209472	5.49505e-05	0.212954	3.2717e-303	1453.15
SCGB3A1	rs307805	C	T	0.00283952	7.48959e-05	0.101789	3.2717e-303	1437.39
PAM	rs62370440	T	C	0.0034887	0.000100181	0.0602762	1.0688e-265	1212.7
PAM	rs62362488	T	C	0.00432014	0.000126318	0.0498296	2.3851e-256	1169.67
PAM	rs78427032	A	G	0.00444697	0.000133842	0.0296144	4.5967e-242	1103.94
SCGB3A1	rs62405372	C	T	0.00278546	8.63595e-05	0.0950491	3.0719e-228	1040.33
PAM	rs79918343	T	C	0.00384174	0.000120711	0.0581488	2.8464e-222	1012.88
PAM	rs12188915	C	T	-0.00192246	6.14312e-05	0.180217	5.5264e-215	979.346
PAM	rs116512981	C	T	0.00432329	0.000143413	0.0294974	1.2176e-199	908.769
PAM	rs7721254	T	C	0.00239615	7.97577e-05	0.0867376	2.7113e-198	902.576
SCGB3A1	rs62405497	G	C	0.00148571	5.18437e-05	0.462942	1.2964e-180	821.252
KIR2DS4	rs28542649	C	T	-0.00849746	0.00029716	0.190923	7.5773e-180	817.708
KIR2DS4	rs640345	C	T	0.0233718	0.000818617	0.184997	2.7929e-179	815.12
GSTM4	rs12131828	A	G	-0.00395955	0.000143347	0.0572134	6.0232e-168	762.986
TNFRSF10A	rs13255394	T	C	0.00119367	4.54785e-05	0.439661	7.7749e-152	688.905
GSTM4	rs17024132	T	A	0.00198715	7.7144e-05	0.141474	2.5689e-146	663.526
PAM	rs55680280	C	T	-0.0016218	6.39688e-05	0.148154	8.3273e-142	642.77
TNFSF13	rs11651528	A	C	-0.00172544	6.81415e-05	0.2703	1.8474e-141	641.178
GSTM4	rs1051137	T	A	0.00138608	5.72032e-05	0.367639	1.0591e-129	587.132
PAM	rs13359274	T	G	-0.00295986	0.000126223	0.0404483	1.3344e-121	549.874
TNFRSF10A	rs73224413	G	A	0.00121652	5.24346e-05	0.248641	4.4902e-119	538.272
TNFRSF10A	rs62501125	C	G	0.00138201	6.03597e-05	0.17446	5.0927e-116	524.236
GSTM4	rs501163	G	A	0.00153782	6.79567e-05	0.199581	2.2261e-113	512.09
GSTM4	rs1296955	A	G	0.00183353	8.1183e-05	0.133175	6.0859e-113	510.087
SCGB3A1	rs307808	A	G	0.00148337	6.82051e-05	0.455392	7.122e-105	473.006
SIRPA	rs6045331	G	C	-0.00101338	4.77325e-05	0.383279	4.9822e-100	450.73
PAM	rs7717887	C	T	0.00563696	0.000267753	0.0199728	2.1556e-98	443.22
PAM	rs78137052	C	T	0.00397848	0.000200475	0.0251829	1.2125e-87	393.836
KIR2DS4	rs7259090	A	G	-0.00652627	0.000331407	0.144796	2.4856e-86	387.798
PAM	rs80320343	C	T	0.00387014	0.000196855	0.020737	4.7848e-86	386.508
PAM	rs13169821	T	C	0.00489557	0.000253443	0.0528669	3.925e-83	373.119
SCGB3A1	rs62405406	C	A	0.00412889	0.000215238	0.021897	5.1529e-82	367.984
KIR2DS4	rs7259347	C	T	-0.00686131	0.000360123	0.169045	6.228e-81	363.005
TNFRSF10A	rs4871860	G	A	-0.00118308	6.2605e-05	0.155672	1.1891e-79	357.119
PAM	rs34375252	T	G	-0.00171517	9.10843e-05	0.0742902	4.2233e-79	354.591
GSTM4	rs150489650	T	C	0.00252722	0.000134982	0.0477585	3.2395e-78	350.539
PAM	rs59897569	T	C	0.00245859	0.000132514	0.0429118	7.6553e-77	344.232
PAM	rs111655487	G	A	0.00588797	0.000321958	0.0133844	1.0313e-74	334.451
SCGB3A1	rs4700964	T	C	0.00148337	6.52682e-05	0.415385	6.8352e-74	330.672
PAM	rs72777927	C	T	-0.00192907	0.000107124	0.0620227	1.6922e-72	324.281
GSTM4	rs116468196	A	C	0.00314851	0.000175367	0.0272338	4.4816e-72	322.339
SIRPA	rs156355	C	T	0.000824099	4.68907e-05	0.486642	3.8424e-69	308.877
PAM	rs34790	T	C	-0.00220067	0.000126652	0.0388212	1.254e-67	301.918
SCGB3A1	rs11749400	C	T	-0.000803135	4.63324e-05	0.408233	2.5965e-67	300.474
GSTM4	rs34030799	A	G	0.00413611	0.00024407	0.0207673	2.046e-64	287.18
SCGB3A1	rs6601124	G	T	-0.000929795	5.51274e-05	0.232005	7.9496e-64	284.472
PAM	rs116407196	G	A	0.00206814	0.000123029	0.0382851	2.0617e-63	282.579
PAM	rs148553824	A	G	0.00370195	0.000223749	0.0142542	1.7396e-61	273.74
PAM	rs116623438	C	T	0.00495187	0.000299483	0.0149592	2.0675e-61	273.396
SCGB3A1	rs399108	T	C	-0.000999343	6.05442e-05	0.473395	3.3109e-61	272.448
KIR2DS4	rs3760862	T	C	0.00445235	0.0002709	0.428632	1.0672e-60	270.122
PAM	rs72783806	G	A	-0.00314831	0.000193845	0.0218072	2.5615e-59	263.783
PAM	rs10038686	A	G	-0.000804036	4.97122e-05	0.313083	7.6937e-59	261.592
KIR2DS4	rs4806612	C	T	-0.0055895	0.000349967	0.34107	2.0155e-57	255.089
ERBB3	rs11171710	A	G	0.000711072	4.46819e-05	0.472152	5.067e-57	253.259
TNFRSF10A	rs75359040	T	C	-0.00146392	9.2481e-05	0.0658358	1.9445e-56	250.57
SLC4A1	rs10208	T	C	-0.00106405	6.7275e-05	0.320426	2.3906e-56	250.162
PAM	rs116018409	T	C	-0.00254435	0.000161247	0.0274243	4.3127e-56	248.983
GSTM4	rs17854972	A	G	0.00174103	0.000111361	0.0928216	4.2713e-55	244.425
GSTM4	rs1278286	T	G	-0.00137724	8.88379e-05	0.118287	3.321e-54	240.337
GSTM4	rs1434285	T	G	0.00101606	6.57914e-05	0.209497	8.3317e-54	238.508
PAM	rs113041396	G	A	-0.00281093	0.000182451	0.0241916	1.4779e-53	237.36
GSTM4	rs577953	A	G	0.00104812	6.84941e-05	0.190383	7.3915e-53	234.16
GSTM4	rs6693815	T	C	0.00102897	6.78514e-05	0.207542	6.0299e-52	229.977
GSTM4	rs12751105	G	C	0.00220359	0.000145482	0.0370685	7.9789e-52	229.426
GSTM4	rs2091329	G	A	0.000903884	5.97301e-05	0.308631	9.8417e-52	229.002
GSTM4	rs12736389	C	G	0.00113365	7.50386e-05	0.179486	1.4474e-51	228.237
PAM	rs73177198	T	G	0.00305809	0.000202901	0.0636225	2.4901e-51	227.159
SIRPA	rs2577669	C	T	-0.00154639	0.000103278	0.158921	1.099e-50	224.194
PAM	rs72782542	T	G	0.0011381	7.7136e-05	0.100199	2.8824e-49	217.692
KIR2DS4	rs113082063	G	A	0.00959748	0.000656845	0.156154	2.3759e-48	213.496
GSTM4	rs149430394	T	C	-0.00449217	0.000313023	0.0197587	1.0501e-46	205.948
PAM	rs6596534	A	G	0.000699054	4.90241e-05	0.303578	3.9181e-46	203.33
KLK1	rs4802742	C	A	0.000636685	4.47925e-05	0.455523	7.5015e-46	202.041
SCGB3A1	rs2242212	T	C	-0.000959636	6.90167e-05	0.442636	5.9564e-44	193.332
TNFSF13	rs4602096	C	A	0.00102807	7.44438e-05	0.205042	2.2245e-43	190.716
SCGB3A1	rs117170752	C	A	-0.00203456	0.000148332	0.0301574	8.0988e-43	188.137
ERBB3	rs2069408	G	A	-0.000655589	4.80042e-05	0.316491	1.8338e-42	186.511
SCGB3A1	rs146502713	T	C	0.00393894	0.00028858	0.0140487	2.0355e-42	186.306
GSTM4	rs657420	C	T	0.000760397	5.60864e-05	0.475771	7.1435e-42	183.809
SCGB3A1	rs34221241	C	T	-0.00117191	8.74536e-05	0.0950828	5.9976e-41	179.571
SCGB3A1	rs78522661	T	C	0.00154643	0.000115594	0.0617109	8.1306e-41	178.974
PAM	rs142740711	T	C	0.00495267	0.000370304	0.0146948	8.511e-41	178.88
PROCR	rs6088765	G	T	-0.00061044	4.57817e-05	0.477508	1.472e-40	177.788
SLC4A1	rs1476512	C	T	-0.000735232	5.55693e-05	0.4332	5.8109e-40	175.057
PAM	rs114378540	C	T	-0.00244342	0.000184731	0.0206258	6.1285e-40	174.951
SCGB3A1	rs13175335	C	T	0.000659187	4.99343e-05	0.33277	8.6578e-40	174.269
SCGB3A1	rs10041598	T	C	0.00133026	0.000100843	0.0650533	9.8603e-40	174.013
PAM	rs74646885	T	C	-0.00267909	0.000203322	0.0198893	1.1966e-39	173.623
GSTM4	rs116831366	G	A	0.00394647	0.00030286	0.0245714	8.1961e-39	169.799
TNFRSF10A	rs12544038	G	A	-0.000601593	4.651e-05	0.38222	2.8637e-38	167.306
SERPINI1	rs62274852	T	G	0.00101969	7.9047e-05	0.0893066	4.5127e-38	166.405
GSTM4	rs524663	C	T	0.00113462	8.89148e-05	0.13607	2.714e-37	162.838
GSTM4	rs55852408	T	C	0.00197549	0.000156183	0.0374049	1.1418e-36	159.985
SERPINI1	rs6785838	G	C	0.000693148	5.54923e-05	0.208673	8.3807e-36	156.023
PAM	rs114319500	G	A	0.00170268	0.000136513	0.0349081	1.0533e-35	155.568
PAM	rs139626761	G	T	0.00246062	0.000198843	0.0227213	3.5868e-35	153.133
GSTM4	rs12746026	G	T	0.00793915	0.000642545	0.0130158	4.5435e-35	152.666
GSTM4	rs114461909	T	C	-0.00345397	0.000283029	0.0180034	2.9738e-34	148.928
PAM	rs115490278	T	C	-0.00167114	0.000137857	0.0329967	8.0371e-34	146.95
PAM	rs112337506	A	G	-0.00158415	0.000131356	0.0363249	1.7137e-33	145.444
KIR2DS4	rs73056168	G	T	0.00449961	0.000375562	0.0946123	4.4798e-33	143.544
TNFRSF10A	rs4872078	T	G	-0.000542855	4.54687e-05	0.466502	7.3931e-33	142.542
PAM	rs114831956	T	C	-0.00100305	8.41566e-05	0.0816974	9.4233e-33	142.06
CCND2	rs3217860	G	A	-0.000608268	5.1112e-05	0.265368	1.1722e-32	141.627
SERPINI1	rs6771098	A	C	-0.000646366	5.43142e-05	0.373923	1.175e-32	141.622
TNFRSF10A	rs73222586	G	A	0.00132168	0.000111356	0.0601982	1.7192e-32	140.871
SCGB3A1	rs13175455	C	T	-0.000620537	5.23214e-05	0.410889	1.9052e-32	140.662
SIRPA	rs6136317	A	G	0.000734516	6.19939e-05	0.166597	2.1986e-32	140.38
SCGB3A1	rs1596547	T	C	0.0017507	0.000147861	0.0300092	2.4245e-32	140.19
PAM	rs68179857	C	T	0.00162382	0.000137784	0.199264	4.6531e-32	138.893
PAM	rs80103213	A	C	-0.00156366	0.000132835	0.0359882	5.4678e-32	138.566
PAM	rs72779942	T	C	-0.00273447	0.0002323	0.016258	5.4807e-32	138.564
PAM	rs62370439	G	A	-0.00114485	9.73661e-05	0.0739358	6.4086e-32	138.255
SCGB3A1	rs113361896	T	C	-0.00110115	9.4169e-05	0.0723294	1.3776e-31	136.733
SCGB3A1	rs12386481	G	A	-0.000546564	4.68973e-05	0.37322	2.174e-31	135.827
PROCR	rs6088520	T	C	-0.000532381	4.57329e-05	0.499511	2.5441e-31	135.515
GSTM4	rs45448998	T	C	0.00153585	0.00013356	0.0434741	1.3314e-30	132.236
PAM	rs9327694	C	T	-0.00158286	0.000138157	0.17967	2.164e-30	131.263
KIR2DS4	rs77637758	C	T	0.0060899	0.000532125	0.068252	2.5083e-30	130.977
KLK1	rs7253017	G	A	-0.000670709	5.86591e-05	0.251276	2.8278e-30	130.736
GSTM4	rs72705211	A	G	-0.00263357	0.0002306	0.0278721	3.2995e-30	130.428
PAM	rs75120890	T	G	0.00103375	9.08519e-05	0.068257	5.3697e-30	129.468
SCGB3A1	rs398453	G	A	0.000872356	7.68115e-05	0.316991	6.8455e-30	128.984
PAM	rs115515074	T	C	-0.00229361	0.000202134	0.0181238	7.6576e-30	128.754
GSTM4	rs1927329	T	C	0.00148782	0.000131511	0.122262	1.129e-29	127.991
SIRPA	rs78095111	T	C	0.000599948	5.353e-05	0.242393	3.742e-29	125.613
PROCR	rs6579220	A	G	-0.000731994	6.55468e-05	0.143135	5.8747e-29	124.713
PAM	rs72777926	T	G	-0.00230953	0.000207374	0.0183868	8.2864e-29	124.033
KIR2DS4	rs7248382	C	T	-0.00308307	0.000278983	0.40563	2.163e-28	122.127
SCGB3A1	rs1469056	T	C	0.000627176	5.69203e-05	0.203291	3.1155e-28	121.407
KIR2DS4	rs7507282	T	C	-0.0158155	0.00144711	0.138155	8.3582e-28	119.443
KIR2DS4	rs12151223	T	C	-0.00186775	0.00017121	0.283152	1.0417e-27	119.008
PAM	rs75230358	G	A	0.00428205	0.000394772	0.0195492	2.0653e-27	117.655
KIR2DS4	rs775859	T	C	-0.00303959	0.00028042	0.0822654	2.2393e-27	117.493
SCGB3A1	rs62405486	T	C	-0.00075425	6.96297e-05	0.191724	2.4173e-27	117.339
PAM	rs72785709	C	T	-0.00218183	0.000201831	0.0213611	3.0733e-27	116.86
SLC4A1	rs55805524	T	G	-0.00132203	0.000122356	0.0783239	3.2596e-27	116.744
GSTM4	rs6657193	C	T	0.00218423	0.000203152	0.0280047	5.8242e-27	115.599
SIRPA	rs6081199	A	G	-0.00094088	8.76109e-05	0.526247	6.6475e-27	115.333
KIR2DS4	rs75841235	T	C	0.0023453	0.000219312	0.168896	1.0882e-26	114.359
TNFSF13	rs62059713	T	C	-0.000890466	8.37667e-05	0.153651	2.1519e-26	113.003
SCGB3A1	rs307822	T	C	-0.000850909	8.02464e-05	0.110752	2.8611e-26	112.438
PAM	rs35237512	C	T	0.000757868	7.15692e-05	0.127398	3.3444e-26	112.133
PAM	rs149866340	A	C	0.00322736	0.000306385	0.0166898	6.0476e-26	110.959
SCGB3A1	rs62405462	A	G	-0.000555715	5.27639e-05	0.398597	6.1383e-26	110.925
GSTM4	rs141844707	T	C	0.000979157	9.31076e-05	0.0918887	7.2595e-26	110.595
SCGB3A1	rs56328898	G	A	-0.000961669	9.15553e-05	0.0901098	8.2971e-26	110.328
SCGB3A1	rs146560668	C	T	-0.00159092	0.000152367	0.0256648	1.6043e-25	109.023
PAM	rs17331192	T	C	-0.0018884	0.000181595	0.0216805	2.5055e-25	108.139
GSTM4	rs41279714	T	C	0.00139569	0.000135982	0.0506165	1.028e-24	105.346
PAM	rs76316619	A	G	0.000824511	8.051e-05	0.0899446	1.2989e-24	104.88
GSTM4	rs61761209	T	C	0.0016645	0.000162634	0.0500795	1.3905e-24	104.747
PAM	rs1288887	C	T	0.000483556	4.72495e-05	0.361416	1.3963e-24	104.737
KIR2DS4	rs912734	G	A	0.00160992	0.000157724	0.38845	1.841e-24	104.187
SCGB3A1	rs77611814	C	T	-0.00141403	0.000138585	0.0423407	1.9106e-24	104.109
GSTM4	rs142631086	T	C	0.00208353	0.000204275	0.0206221	1.9909e-24	104.032
SIRPA	rs6111906	T	C	0.000655098	6.42461e-05	0.164844	2.0534e-24	103.973
PAM	rs75950592	C	T	-0.00180307	0.000176846	0.0179497	2.0703e-24	103.952
GSTM4	rs34547999	A	G	-0.00238126	0.000234432	0.0177967	3.0653e-24	103.177
TNFSF13	rs113342378	A	G	-0.00246462	0.000245825	0.0265271	1.1717e-23	100.519
SCGB3A1	rs77831883	A	G	0.00166093	0.000166746	0.0216767	2.2669e-23	99.2175
PAM	rs294089	A	T	-0.000479153	4.85631e-05	0.337484	5.8101e-23	97.3498
TNFSF13	rs74480102	A	G	-0.00193453	0.000196206	0.0309155	6.2173e-23	97.2137
SCGB3A1	rs7729882	G	A	-0.00101331	0.000102868	0.0540713	6.8136e-23	97.0324
GSTM4	rs144075676	G	T	-0.00284692	0.000289642	0.0147016	8.4286e-23	96.6112
TNFRSF10A	rs13268919	A	G	-0.000502634	5.11613e-05	0.377098	8.8224e-23	96.5208
SCGB3A1	rs76383453	A	G	-0.00107141	0.000109599	0.0520425	1.4302e-22	95.5643
GSTM4	rs4970834	T	C	0.000668118	6.84982e-05	0.188301	1.7769e-22	95.1366
PAM	rs114849971	A	G	-0.00189374	0.000195352	0.0221732	3.1975e-22	93.9736
TNFRSF10A	rs6557628	G	T	-0.000722402	7.4626e-05	0.144929	3.6528e-22	93.7082
PAM	rs140085247	G	A	-0.00248833	0.000257709	0.0201075	4.6452e-22	93.2306
KIR2DS4	rs58244710	A	G	-0.0112081	0.00116228	0.243566	5.2525e-22	92.9913
KIR2DS4	rs622039	C	G	0.00157813	0.000163856	0.44193	5.9151e-22	92.76
SCGB3A1	rs13183809	A	G	0.000579218	6.03685e-05	0.376014	8.4243e-22	92.0583
SCGB3A1	rs6869381	T	A	-0.000562345	5.86839e-05	0.294435	9.4449e-22	91.8262
SCGB3A1	rs11952517	A	T	0.000490188	5.11689e-05	0.291323	9.7233e-22	91.7726
ERBB3	rs61939014	T	C	-0.000570374	6.00944e-05	0.264163	2.2795e-21	90.0848
TNFSF13	rs7212989	C	T	-0.000568317	6.08287e-05	0.40131	9.3642e-21	87.2898
SLC4A1	rs2857082	T	C	-0.000770869	8.2721e-05	0.167035	1.1744e-20	86.8419
PAM	rs77105388	G	A	-0.00181277	0.000194963	0.0200847	1.4284e-20	86.4528
SCGB3A1	rs55947813	A	G	-0.000733871	7.92303e-05	0.115146	1.9951e-20	85.7939
PAM	rs78790238	C	T	-0.000737273	7.99533e-05	0.0893294	2.9325e-20	85.0324
KIR2DS4	rs8101834	A	C	-0.00162835	0.000179284	0.244639	1.0601e-19	82.4918
ERBB3	rs773653	T	C	0.000432509	4.77599e-05	0.396835	1.3557e-19	82.0093
SIRPA	rs200889	A	G	-0.000476039	5.27094e-05	0.447077	1.6918e-19	81.5662
GSTM4	rs116056646	G	A	-0.00223382	0.000247421	0.0258195	1.7388e-19	81.512
SIRPA	rs4814710	T	C	-0.000692843	7.69894e-05	0.131003	2.2695e-19	80.9856
PAM	rs78740330	A	G	-0.00304387	0.000341126	0.0142409	4.5382e-19	79.6199
SCGB3A1	rs28877570	A	G	-0.000420615	4.73164e-05	0.416887	6.1329e-19	79.0214
CCND2	rs4372527	G	A	0.00050051	5.63314e-05	0.266779	6.3921e-19	78.945
SCGB3A1	rs6868378	C	T	-0.0012566	0.000141774	0.0372617	7.7471e-19	78.5599
SIRPA	rs79760497	C	T	0.000855667	9.65939e-05	0.061555	8.1171e-19	78.4713
CCND2	rs113045419	C	T	0.000676709	7.72543e-05	0.0986371	1.9629e-18	76.7288
SERPINI1	rs76736918	C	T	-0.000679193	7.77758e-05	0.104825	2.4844e-18	76.26
KIR2DS4	rs8111853	G	T	-0.00189252	0.00021785	0.164454	3.7083e-18	75.4692
GSTM4	rs1537234	A	C	0.000467155	5.39173e-05	0.442799	4.5469e-18	75.0701
SCGB3A1	rs10056089	C	G	-0.000494237	5.71015e-05	0.358369	4.9119e-18	74.9159
SCGB3A1	rs10053714	C	T	-0.000951446	0.000110545	0.0563323	7.4997e-18	74.0787
KLK1	rs117944511	A	G	0.00174348	0.000203129	0.0211947	9.243e-18	73.6696
GSTM4	rs114259186	G	T	0.00218736	0.000255462	0.0193701	1.1073e-17	73.3147
GSTM4	rs116391597	C	A	0.00184644	0.000215814	0.0255231	1.1726e-17	73.2
SIRPA	rs62192712	C	T	0.000964398	0.000112963	0.062413	1.3751e-17	72.8855
TNFSF13	rs62061198	T	C	0.000626817	7.34227e-05	0.22487	1.3775e-17	72.8821
KIR2DS4	rs112821730	T	C	-0.00262594	0.000308372	0.0877281	1.6573e-17	72.5137
PAM	rs72776117	C	T	-0.0017821	0.000209464	0.0241558	1.7696e-17	72.3844
SCGB3A1	rs10479470	T	C	-0.000568426	6.70203e-05	0.133209	2.2212e-17	71.9341
SCGB3A1	rs143877770	A	G	-0.000845463	0.000100631	0.0607048	4.3969e-17	70.5869
KIR2DS4	rs35397129	C	A	-0.00635142	0.000762155	0.0322752	7.8421e-17	69.4472
PAM	rs114484544	T	C	-0.00258277	0.000310377	0.0138936	8.693e-17	69.2457
PAM	rs144422959	C	T	-0.00204687	0.000246128	0.0180633	9.0675e-17	69.1608
SCGB3A1	rs12656468	T	C	-0.00155191	0.000186871	0.0219406	9.9988e-17	68.968
TNFRSF10A	rs75858659	T	C	0.00133251	0.000160596	0.0315703	1.0659e-16	68.8452
GSTM4	rs2479390	G	A	-0.00145219	0.000175661	0.162313	1.3737e-16	68.3433
SCGB3A1	rs79410878	A	G	-0.000997911	0.000121686	0.0458166	2.3879e-16	67.2515
SCGB3A1	rs34506896	T	C	0.00235435	0.000287413	0.0146467	2.582e-16	67.1007
SERPINI1	rs13083889	T	C	0.00051517	6.28915e-05	0.151449	2.5863e-16	67.099
TNFRSF10A	rs7009204	C	T	0.000394812	4.82531e-05	0.343669	2.7917e-16	66.9468
PAM	rs9327730	A	G	-0.00181088	0.0002214	0.154449	2.8526e-16	66.8993
GSTM4	rs145350793	T	C	-0.00181441	0.000222818	0.025215	3.8497e-16	66.3084
KIR2DS4	rs12983499	T	C	-0.00684696	0.00084147	0.0292988	4.0519e-16	66.2091
PAM	rs116741244	T	G	0.00131374	0.000161887	0.0258328	4.8499e-16	65.8565
GSTM4	rs184374697	C	T	-0.0120401	0.00148871	0.0143858	6.0752e-16	65.4093
PAM	rs116611818	G	A	-0.00165495	0.000205755	0.0253943	8.738e-16	64.6947
PAM	rs77638827	A	G	-0.00226414	0.000282295	0.0361563	1.0523e-15	64.3284
SCGB3A1	rs56305131	G	A	-0.000456694	5.70105e-05	0.202923	1.1396e-15	64.1713
SCGB3A1	rs7446720	C	A	-0.000433722	5.42458e-05	0.459835	1.2894e-15	63.928
PAM	rs6874368	C	A	0.00037176	4.65584e-05	0.368804	1.4098e-15	63.757
SCGB3A1	rs2387207	T	C	-0.000465019	5.82994e-05	0.425048	1.5066e-15	63.623
SLC4A1	rs189049	A	C	-0.000465322	5.87809e-05	0.310004	2.4488e-15	62.6662
PROCR	rs8117173	A	C	-0.000473947	5.99629e-05	0.196526	2.6966e-15	62.4732
PAM	rs73774928	G	A	-0.000751307	9.51142e-05	0.0611886	2.807e-15	62.3942
KIR2DS4	rs892191	C	T	-0.00169935	0.00021562	0.164673	3.2373e-15	62.1133
PAM	rs80221354	T	C	-0.00180951	0.000230033	0.0192143	3.6499e-15	61.8787
PAM	rs76178267	A	G	-0.00131008	0.000166611	0.0330861	3.7444e-15	61.8283
PROCR	rs8183502	A	G	0.000398344	5.0667e-05	0.298784	3.7865e-15	61.811
TNFRSF10A	rs11778962	T	C	-0.00138685	0.000178617	0.0225289	8.1903e-15	60.2859
SCGB3A1	rs17702447	C	T	0.000515738	6.64389e-05	0.141604	8.3206e-15	60.258
KIR2DS4	rs192226185	A	C	0.0232916	0.00300401	0.0276824	8.9464e-15	60.1168
PAM	rs291840	T	C	0.000405571	5.24399e-05	0.244754	1.0422e-14	59.8148
SCGB3A1	rs76592798	C	T	-0.00101807	0.000131726	0.0387777	1.0857e-14	59.7328
GSTM4	rs4970784	A	T	0.000427532	5.5359e-05	0.4619	1.138e-14	59.6432
GSTM4	rs58295649	T	C	0.00184798	0.000239295	0.0320151	1.1416e-14	59.6386
SCGB3A1	rs57042050	G	A	-0.000526029	6.83608e-05	0.130387	1.4149e-14	59.2115
SCGB3A1	rs55946431	C	T	0.000366867	4.80533e-05	0.369864	2.2652e-14	58.2871
KIR2DS4	rs56977452	A	G	-0.014769	0.00193511	0.0713718	2.3078e-14	58.249
PAM	rs115731714	C	T	-0.00186274	0.000244329	0.0156336	2.4593e-14	58.1239
SCGB3A1	rs79669407	G	A	-0.000610612	8.0787e-05	0.0890741	4.0806e-14	57.1279
PAM	rs115071240	A	G	-0.00441529	0.000584567	0.0151605	4.2469e-14	57.0493
TNFRSF10A	rs143962144	A	G	0.00101324	0.000134414	0.0351561	4.7723e-14	56.8245
PAM	rs140331723	C	T	-0.00263582	0.000349853	0.0138921	4.9134e-14	56.7627
PAM	rs10077563	A	G	0.000872929	0.000116022	0.295954	5.3288e-14	56.6076
KLK1	rs12609769	T	G	0.000405428	5.39241e-05	0.481735	5.5451e-14	56.5278
PAM	rs34215693	A	G	-0.0022184	0.000295107	0.0137169	5.5876e-14	56.5098
KIR2DS4	rs73063873	G	A	0.00168655	0.000225492	0.134342	7.4663e-14	55.9414
PAM	rs1152154	A	G	-0.000519522	6.96793e-05	0.168855	8.9189e-14	55.5904
SERPINI1	rs75658220	A	C	0.000447923	6.01094e-05	0.177164	9.2075e-14	55.5293
SIRPA	rs2235747	A	G	-0.000572774	7.69062e-05	0.125576	9.491e-14	55.4682
PROCR	rs2425020	T	C	0.000473289	6.36004e-05	0.173866	9.9624e-14	55.3774
SERPINI1	rs7641394	C	T	0.000488236	6.56823e-05	0.138784	1.06e-13	55.2539
PAM	rs13164765	G	A	-0.00074423	0.000100176	0.0543569	1.0926e-13	55.193
SCGB3A1	rs6601086	G	A	-0.00034535	4.67694e-05	0.400932	1.5337e-13	54.5249
GSTM4	rs17024790	A	G	0.00153924	0.000208513	0.0325243	1.5616e-13	54.4939
PAM	rs10515330	T	G	-0.00254565	0.000345332	0.0167924	1.6834e-13	54.3405
SCGB3A1	rs72818987	T	C	-0.00104051	0.000141805	0.0452136	2.1746e-13	53.8404
SCGB3A1	rs13176044	G	A	-0.000849994	0.000116005	0.0551364	2.3466e-13	53.6879
GSTM4	rs116577081	T	C	-0.00128104	0.00017492	0.032118	2.4105e-13	53.6351
TNFRSF10A	rs75125656	G	A	0.00157321	0.000215458	0.017492	2.8437e-13	53.3148
GSTM4	rs146395594	T	C	-0.00827832	0.00113802	0.0193841	3.4796e-13	52.9154
SIRPA	rs4814715	G	A	0.000363332	5.00024e-05	0.412495	3.6974e-13	52.7991
PAM	rs114447972	G	A	-0.00322739	0.0004452	0.0210793	4.1862e-13	52.5524
TNFRSF10A	rs73224451	A	C	0.00091047	0.000125625	0.0402909	4.2485e-13	52.5263
GSTM4	rs112117858	T	G	0.000608978	8.44092e-05	0.113571	5.4172e-13	52.0505
GSTM4	rs189469609	A	G	-0.000814588	0.000112932	0.0700521	5.4652e-13	52.0288
TNFSF13	rs2241233	C	T	0.000602889	8.36138e-05	0.147492	5.587e-13	51.9899
SCGB3A1	rs10058799	T	A	-0.000500638	6.96211e-05	0.474824	6.4318e-13	51.709
PAM	rs115785608	C	T	-0.00318927	0.00044469	0.016626	7.391e-13	51.4361
TNFRSF10A	rs35227746	A	G	0.000565568	7.89954e-05	0.126445	8.1031e-13	51.2584
SIRPA	rs6044870	A	C	0.000906019	0.00012656	0.0367894	8.1505e-13	51.2484
PAM	rs112200310	A	G	0.000352338	4.92643e-05	0.298713	8.5523e-13	51.1511
PAM	rs72776112	A	G	-0.00111523	0.000156616	0.0259016	1.0715e-12	50.7058
SERPINI1	rs11717917	A	G	0.000372863	5.23905e-05	0.242813	1.1046e-12	50.6517
SCGB3A1	rs3736061	A	C	-0.000657286	9.24323e-05	0.0790481	1.1504e-12	50.5663
KIR2DS4	rs17207369	C	T	-0.00125489	0.000176551	0.255684	1.1791e-12	50.5208
SCGB3A1	rs2127384	G	A	-0.000384498	5.42984e-05	0.251543	1.4271e-12	50.1434
ERBB3	rs140116753	G	A	-0.000873293	0.000123327	0.0503451	1.4291e-12	50.142
PAM	rs186324255	A	G	-0.00462066	0.000652774	0.0126651	1.4562e-12	50.1052
SCGB3A1	rs191923330	T	C	0.00126404	0.000179137	0.0390976	1.7112e-12	49.7914
GSTM4	rs7533771	T	G	0.000632943	9.0249e-05	0.238688	2.3293e-12	49.1864
KIR2DS4	rs61315171	A	G	0.00185029	0.000264263	0.0936568	2.5306e-12	49.0238
PAM	rs6886176	C	T	-0.00160071	0.000229648	0.0243444	3.1604e-12	48.5851
SIRPA	rs6045666	C	T	-0.000340577	4.89187e-05	0.322365	3.35e-12	48.4708
CCND2	rs11063072	G	A	-0.000739322	0.000106253	0.0500857	3.4465e-12	48.4152
SCGB3A1	rs4400089	A	C	-0.000375306	5.4257e-05	0.232534	4.6001e-12	47.8477
SCGB3A1	rs67011464	T	C	-0.00049743	7.19433e-05	0.114732	4.7051e-12	47.8062
LTB	rs2516403	C	T	0.00077706	0.00011245	0.311955	4.8397e-12	47.7522
SIRPA	rs74510013	T	C	0.00139963	0.000202581	0.0225554	4.8808e-12	47.7343
KIR2DS4	rs117040207	A	G	0.00711739	0.00103042	0.018162	4.9431e-12	47.7108
KIR2DS4	rs10411046	T	C	-0.00317227	0.000460283	0.0358229	5.5013e-12	47.4997
KIR2DS4	rs150089918	A	G	-0.00742598	0.00108096	0.021844	6.4202e-12	47.1942
TNFSF13	rs12947017	T	C	0.000422543	6.16329e-05	0.390293	7.1014e-12	47.002
KIR2DS4	rs144449269	T	C	-0.00709357	0.0010355	0.0219732	7.3541e-12	46.928
KIR2DS4	rs17698958	C	A	0.00241507	0.000352549	0.0501256	7.3747e-12	46.9266
PAM	rs72774637	C	T	0.00163786	0.000239345	0.0184925	7.7552e-12	46.828
SCGB3A1	rs7704656	T	A	-0.000362043	5.29838e-05	0.453991	8.3041e-12	46.6913
TNFSF13	rs113377106	G	A	-0.00167119	0.000245093	0.024892	9.1804e-12	46.4933
SIRPA	rs35726302	A	G	-0.000568656	8.34577e-05	0.222451	9.5054e-12	46.4265
SCGB3A1	rs79778505	T	C	-0.000755524	0.000111157	0.07991	1.0682e-11	46.1978
SCGB3A1	rs13176250	T	C	-0.000460575	6.79034e-05	0.206155	1.1787e-11	46.0064
SIRPA	rs6080974	A	G	-0.000723029	0.000106887	0.0614186	1.3386e-11	45.7571
SIRPA	rs156331	A	C	0.000387364	5.7271e-05	0.198711	1.346e-11	45.7476
SCGB3A1	rs76162426	T	C	-0.00121116	0.000180527	0.02895	1.9569e-11	45.0107
SCGB3A1	rs4700952	G	A	-0.000494736	7.38038e-05	0.148821	2.0335e-11	44.9356
SERPINI1	rs114102893	A	G	0.00120823	0.000180385	0.0215661	2.1129e-11	44.8645
KIR2DS4	rs12327595	A	G	-0.00673159	0.00100553	0.0239406	2.1597e-11	44.8177
GSTM4	rs72974718	A	G	-0.000419932	6.27908e-05	0.248497	2.2655e-11	44.7267
SCGB3A1	rs56268625	C	T	-0.00081686	0.000122312	0.0444766	2.4124e-11	44.6024
GSTM4	rs115458560	C	T	0.00218718	0.000327834	0.0179114	2.5303e-11	44.5102
KIR2DS4	rs11880295	T	C	-0.00214041	0.000321026	0.0613138	2.6037e-11	44.4542
CCND2	rs12299509	G	A	-0.000303372	4.55029e-05	0.470377	2.6073e-11	44.4502
KLK1	rs73048483	A	G	-0.000669233	0.000100621	0.0676926	2.9071e-11	44.2358
LTB	rs2844509	G	A	0.000830838	0.000125053	0.223526	3.057e-11	44.1414
GSTM4	rs1664416	G	A	0.000645579	9.75121e-05	0.121386	3.5823e-11	43.831
GSTM4	rs147970079	T	C	-0.0010317	0.000156447	0.0370708	4.2583e-11	43.4887
PAM	rs57479988	G	A	0.00265691	0.000404431	0.0280793	5.0518e-11	43.1583
SERPINI1	rs9830040	A	G	-0.00031851	4.85371e-05	0.315635	5.302e-11	43.0625
SLC4A1	rs1962393	G	A	-0.000358862	5.47881e-05	0.437653	5.7537e-11	42.9025
SIRPA	rs78793003	C	T	0.000660199	0.000100922	0.0554604	6.0864e-11	42.7938
SCGB3A1	rs116627725	G	A	-0.00128661	0.000196687	0.0183875	6.0946e-11	42.7899
SERPINI1	rs75728687	T	C	-0.000448463	6.89085e-05	0.127207	7.6057e-11	42.3554
PROCR	rs73094730	T	C	-0.000974218	0.000149866	0.0287902	7.9894e-11	42.2578
KIR2DS4	rs117329063	A	G	0.0134455	0.00206831	0.0173743	8e-11	42.2591
PROCR	rs6060135	G	A	-0.000302531	4.65906e-05	0.414163	8.3809e-11	42.1642
CCND2	rs3217827	A	C	0.000322993	4.98561e-05	0.490108	9.27e-11	41.971
LTB	rs62395778	A	G	0.00337856	0.000521544	0.017947	9.307e-11	41.9645
TNFSF13	rs6503017	C	T	0.000584107	9.02583e-05	0.321381	9.7099e-11	41.8803
GSTM4	rs115001841	A	G	-0.0017494	0.000271094	0.0425864	1.0951e-10	41.6425
PAM	rs78636824	G	A	0.000649304	0.000100863	0.0539461	1.2154e-10	41.4414
GSTM4	rs150392894	T	C	0.00130381	0.000202603	0.02216	1.2331e-10	41.4131
KLK1	rs60621230	G	A	0.000506207	7.86609e-05	0.095909	1.2331e-10	41.4131
SCGB3A1	rs10075565	A	G	0.000324268	5.0407e-05	0.310213	1.2527e-10	41.3835
GSTM4	rs142916659	A	G	-0.00158998	0.000247483	0.0159692	1.3222e-10	41.2755
PAM	rs11955878	A	G	0.000296845	4.66152e-05	0.395782	1.9151e-10	40.5514
PAM	rs67701544	C	T	-0.000353718	5.55819e-05	0.20587	1.9657e-10	40.4992
PAM	rs72774635	G	T	-0.00100076	0.000157841	0.024598	2.2917e-10	40.1994
PAM	rs116426665	G	A	-0.00135505	0.000213824	0.0157076	2.3367e-10	40.1601
CCND2	rs76895963	G	T	0.00159462	0.00025178	0.0162724	2.3982e-10	40.112
SCGB3A1	rs11249712	G	A	-0.000530653	8.37971e-05	0.121519	2.4075e-10	40.1018
CCND2	rs3217812	G	A	-0.00090823	0.000143498	0.0286316	2.4644e-10	40.0588
SERPINI1	rs6764847	T	A	0.000283986	4.49416e-05	0.492539	2.636e-10	39.9298
GSTM4	rs150493007	T	C	-0.00274377	0.000434705	0.0117555	2.7581e-10	39.8388
SCGB3A1	rs899169	A	C	-0.000835198	0.000132353	0.0532297	2.7832e-10	39.8211
PAM	rs78636686	G	A	-0.000776299	0.000123132	0.045092	2.8857e-10	39.748
PAM	rs636941	G	A	-0.000315644	5.03226e-05	0.398813	3.5552e-10	39.343
SLC4A1	rs1731892	C	G	-0.000774523	0.000123588	0.0565634	3.676e-10	39.2753
SLC4A1	rs76335095	T	G	-0.000873736	0.000139704	0.039404	3.9905e-10	39.115
KIR2DS4	rs78769217	A	G	0.00220968	0.000353911	0.108381	4.2761e-10	38.9825
SIRPA	rs117306741	T	C	0.00162591	0.000261111	0.0182229	4.7606e-10	38.7743
GSTM4	rs138272129	C	T	-0.0015239	0.00024513	0.0219039	5.074e-10	38.6474
TNFSF13	rs111256152	C	T	0.00101081	0.00016287	0.0364471	5.435e-10	38.5169
SCGB3A1	rs62406363	T	C	-0.000780422	0.000125944	0.0414442	5.7623e-10	38.3979
PAM	rs2271170	T	C	-0.000312445	5.04334e-05	0.273216	5.8137e-10	38.3805
SERPINI1	rs7641786	T	C	-0.000280344	4.52972e-05	0.456279	6.0547e-10	38.3037
PAM	rs73189057	A	C	-0.00205835	0.000332792	0.037079	6.2024e-10	38.2555
PROCR	rs6141533	G	T	-0.000337484	5.47837e-05	0.259705	7.2561e-10	37.9493
KIR2DS4	rs60980712	A	G	0.00134554	0.000218472	0.184269	7.3298e-10	37.932
PAM	rs79765285	C	T	-0.00112324	0.000182703	0.0221549	7.8466e-10	37.7967
KIR2DS4	rs113412262	T	C	0.0064974	0.00105881	0.0214162	8.4412e-10	37.6566
KIR2DS4	rs1654665	C	G	-0.00271951	0.000443292	0.0521769	8.5159e-10	37.6358
SLC4A1	rs62078932	T	C	0.00223189	0.0003642	0.0247447	8.8879e-10	37.5548
PAM	rs35100438	C	T	-0.000703795	0.000114853	0.315528	8.8991e-10	37.5499
ERBB3	rs2047229	T	C	0.000334758	5.46919e-05	0.260034	9.3107e-10	37.4642
TNFRSF10A	rs4872102	C	A	0.000306845	5.0161e-05	0.282649	9.5353e-10	37.4201
SCGB3A1	rs145620263	T	C	-0.000947925	0.000154981	0.0275988	9.5713e-10	37.4103
ERBB3	rs773123	T	A	-0.000452002	7.39132e-05	0.102344	9.6315e-10	37.3969
TNFSF13	rs6503077	C	T	-0.000578483	9.46193e-05	0.137197	9.7286e-10	37.3786
KIR2DS4	rs11574600	G	A	-0.00333735	0.000546131	0.0534184	9.9009e-10	37.3431
GSTM4	rs1758104	G	T	0.000535788	8.79725e-05	0.179089	1.1263e-09	37.093
TNFRSF10A	rs13272978	A	G	-0.000821373	0.000134866	0.0525379	1.1263e-09	37.0918
PAM	rs72782560	T	C	0.0004819	7.92494e-05	0.0909421	1.1958e-09	36.9761
GSTM4	rs141169907	T	C	0.00264801	0.000436224	0.014693	1.2775e-09	36.8485
GSTM4	rs11102005	T	C	-0.00070882	0.000116838	0.120809	1.3048e-09	36.8048
PROCR	rs60431514	A	G	-0.00106567	0.000175809	0.0285909	1.3477e-09	36.7418
SCGB3A1	rs112985554	A	C	0.00126278	0.00020839	0.0190436	1.3646e-09	36.72
LTB	rs2256965	A	G	0.000639135	0.000105491	0.422272	1.3731e-09	36.7078
TNFSF13	rs77554485	G	A	0.00152558	0.000252973	0.0308478	1.6335e-09	36.3681
SERPINI1	rs79207242	C	T	0.000584337	9.70433e-05	0.0784349	1.7291e-09	36.2573
TNFRSF10A	rs34108324	A	G	-0.000295064	4.9031e-05	0.31052	1.7659e-09	36.2151
PAM	rs2112882	C	G	0.000292905	4.88012e-05	0.309255	1.9514e-09	36.024
SIRPA	rs62192679	A	C	-0.00062787	0.000104736	0.0817748	2.0349e-09	35.9376
TNFSF13	rs12949541	G	A	0.00044515	7.43416e-05	0.208017	2.127e-09	35.8549
SERPINI1	rs12492208	C	A	0.000282182	4.73436e-05	0.342435	2.5193e-09	35.5252
SCGB3A1	rs72829545	T	C	0.00441818	0.000741591	0.0113405	2.5597e-09	35.4942
PAM	rs145591091	G	T	-0.000428965	7.20187e-05	0.170446	2.5785e-09	35.4775
SERPINI1	rs6799640	A	G	-0.000289679	4.86471e-05	0.30873	2.6039e-09	35.4585
SCGB3A1	rs3749788	T	C	0.000454347	7.6339e-05	0.0985506	2.6553e-09	35.4227
TNFRSF10A	rs55865645	T	G	-0.000309859	5.20825e-05	0.271944	2.688e-09	35.3954
KIR2DS4	rs4806787	A	C	-0.000933945	0.000157522	0.395148	3.0441e-09	35.153
TNFSF13	rs12450454	G	C	0.000395981	6.6786e-05	0.416495	3.0479e-09	35.1542
GSTM4	rs184205522	T	C	-0.0122565	0.00206878	0.0302047	3.1306e-09	35.0997
KIR2DS4	rs11574578	A	G	-0.00294951	0.000498364	0.0792647	3.2469e-09	35.0275
SIRPA	rs117780492	A	C	0.000742269	0.000125812	0.0377794	3.6438e-09	34.8076
SCGB3A1	rs13361585	G	C	-0.000769696	0.000130823	0.0393943	4.0144e-09	34.6156
SCGB3A1	rs55880280	T	C	0.000410273	6.97458e-05	0.281922	4.0485e-09	34.6026
KIR2DS4	rs11574588	G	A	-0.00413862	0.00070537	0.0378642	4.4268e-09	34.4252
SCGB3A1	rs7707082	C	T	-0.000352588	6.01101e-05	0.17307	4.4697e-09	34.4064
TNFSF13	rs1642792	A	G	0.00279566	0.000477189	0.0124047	4.6679e-09	34.3232
PAM	rs34234	C	G	-0.000313441	5.35622e-05	0.346646	4.857e-09	34.2447
GSTM4	rs145406401	T	C	-0.00118853	0.000203407	0.0240078	5.1207e-09	34.1418
GSTM4	rs518650	T	A	-0.000322514	5.52496e-05	0.48579	5.2958e-09	34.0752
KLK1	rs7246401	G	C	-0.000293736	5.03956e-05	0.277349	5.5894e-09	33.9726
PAM	rs11242489	A	G	0.000540293	9.27541e-05	0.0645137	5.7181e-09	33.9306
PAM	rs1422185	G	A	-0.000323026	5.54903e-05	0.20897	5.8357e-09	33.8875
TNFSF13	rs12946592	A	G	0.000431767	7.4294e-05	0.201726	6.1953e-09	33.7747
SIRPA	rs13043878	C	T	-0.00033625	5.79621e-05	0.200394	6.5842e-09	33.6539
CCND2	rs3217906	G	A	-0.000304931	5.25915e-05	0.240389	6.703e-09	33.618
KIR2DS4	rs149256316	G	A	-0.00514597	0.000887895	0.020793	6.7996e-09	33.5901
PAM	rs75117507	C	T	0.00208548	0.000360018	0.0145947	6.9305e-09	33.5554
GSTM4	rs7517624	A	G	0.000317132	5.49308e-05	0.438284	7.778e-09	33.331
KIR2DS4	rs1749283	G	T	-0.000969664	0.000168728	0.295803	9.0841e-09	33.0269
SCGB3A1	rs10055319	G	C	-0.000952311	0.000165769	0.195049	9.1921e-09	33.0027
ERBB3	rs150823486	A	G	0.000792103	0.000138038	0.0450214	9.5688e-09	32.9281
PAM	rs115570644	T	C	0.00181879	0.000317088	0.0161099	9.7053e-09	32.9005
SIRPA	rs76720524	T	C	0.000990916	0.000172859	0.0235749	9.9019e-09	32.8616
SLC4A1	rs11870606	T	C	0.000457534	7.98683e-05	0.137627	1.0126e-08	32.8169
KIR2DS4	rs140109311	A	G	0.00610063	0.00106591	0.0172937	1.0441e-08	32.7573
PAM	rs7731402	G	A	0.000336554	5.88186e-05	0.179088	1.054e-08	32.7401
PROCR	rs4911445	C	T	0.000264891	4.63121e-05	0.431683	1.0678e-08	32.715
SIRPA	rs73071229	A	G	-0.000685141	0.000120057	0.0450862	1.1498e-08	32.5676
KIR2DS4	rs9797555	A	C	-0.00581238	0.00101895	0.117974	1.1675e-08	32.539
SCGB3A1	rs79689914	C	T	-0.00114133	0.000200315	0.0272117	1.2136e-08	32.4638
PROCR	rs146582515	G	T	-0.00089207	0.00015695	0.0305185	1.3158e-08	32.3056
TNFSF13	rs61730843	A	G	0.00219377	0.000386146	0.0149141	1.3375e-08	32.276
GSTM4	rs12124352	T	C	0.000620688	0.000109573	0.066269	1.4737e-08	32.0877
GSTM4	rs114069521	C	A	0.000903325	0.000159516	0.0372338	1.4892e-08	32.0684
GSTM4	rs34723289	G	A	-0.0158714	0.00280424	0.0134335	1.5137e-08	32.0333
SCGB3A1	rs62405449	C	T	0.000396196	7.02102e-05	0.151427	1.6731e-08	31.8434
PAM	rs116655531	C	A	-0.00579763	0.00102795	0.0121951	1.7005e-08	31.8096
SCGB3A1	rs116301830	T	C	-0.0014263	0.000253492	0.0157697	1.838e-08	31.6586
SIRPA	rs7262116	C	T	0.000587246	0.000104542	0.0518823	1.9408e-08	31.5541
SCGB3A1	rs76583740	T	C	-0.000721206	0.000128459	0.0333078	1.9725e-08	31.5204
PAM	rs113676695	A	G	0.000634461	0.00011339	0.046468	2.2037e-08	31.3085
SCGB3A1	rs77261469	T	A	-0.000556708	9.95776e-05	0.0565919	2.2603e-08	31.2559
KIR2DS4	rs77081855	T	C	-0.00297427	0.000533301	0.0281347	2.4442e-08	31.104
GSTM4	rs11102002	T	C	-0.000737921	0.00013255	0.0561517	2.5887e-08	30.9926
SIRPA	rs59679691	C	T	-0.000641371	0.000115259	0.051691	2.6275e-08	30.9648
PAM	rs12518246	A	G	-0.000257052	4.62581e-05	0.389424	2.7445e-08	30.8791
SERPINI1	rs116011610	G	A	-0.000485681	8.74834e-05	0.0716416	2.8274e-08	30.8214
SERPINI1	rs9837095	A	G	-0.00055585	0.000100244	0.0542912	2.9395e-08	30.747
PROCR	rs6120777	A	G	-0.000336487	6.06951e-05	0.171183	2.9564e-08	30.7348
SCGB3A1	rs11743653	A	G	-0.00105754	0.000191101	0.0187748	3.1301e-08	30.624
SCGB3A1	rs1422572	G	A	0.000282062	5.10805e-05	0.269731	3.3554e-08	30.4914
SCGB3A1	rs77372975	A	G	0.000734359	0.000133024	0.0481021	3.3823e-08	30.4759
SCGB3A1	rs4700908	G	A	0.000250257	4.53455e-05	0.505694	3.4132e-08	30.4583
GSTM4	rs17598321	T	C	-0.0029603	0.000537806	0.0246143	3.7001e-08	30.2984
GSTM4	rs589381	C	A	-0.000458455	8.33175e-05	0.121941	3.7423e-08	30.2775
TNFRSF10A	rs142304459	G	T	-0.00130063	0.00023644	0.0192826	3.7764e-08	30.2599
SIRPA	rs74560714	T	C	-0.00223524	0.000406384	0.0152005	3.7893e-08	30.2533
PAM	rs75790388	C	A	-0.00113481	0.000206351	0.022696	3.8065e-08	30.2434
GSTM4	rs72703203	A	G	0.00124489	0.000226764	0.0253329	4.0239e-08	30.1379
TNFRSF10A	rs4439140	A	G	-0.00025562	4.66146e-05	0.399886	4.1629e-08	30.071
SCGB3A1	rs1007838	A	G	-0.000251483	4.58786e-05	0.424725	4.215e-08	30.0468
PROCR	rs1122174	T	C	0.000328427	6.00064e-05	0.181754	4.4248e-08	29.9559
SLC4A1	rs11655649	G	A	-0.000975475	0.000178299	0.0286688	4.47e-08	29.9318
SERPINI1	rs62279608	C	G	0.000291719	5.33668e-05	0.240041	4.5979e-08	29.8804
GSTM4	rs112479902	A	G	0.000714936	0.000130814	0.050036	4.6239e-08	29.8695
GSTM4	rs3120639	A	G	-0.000306928	5.61799e-05	0.408274	4.671e-08	29.8476

## Sheet: Table S5
Table S5. Results of heterogeneity test in the discovery phase
Gene	Method	Q	Q_df	Q_pval
KLK1	MR Egger	5.09218	5	0.404735
KLK1	Inverse variance weighted	5.5189	6	0.479175
PROCR	MR Egger	10.5538	12	0.567497
PROCR	Inverse variance weighted	10.5925	13	0.644917
LTB	MR Egger	0.148165	2	0.928595
LTB	Inverse variance weighted	1.33799	3	0.720133
CCND2	MR Egger	10.7821	7	0.148411
CCND2	Inverse variance weighted	11.3428	8	0.183022
SIRPA	MR Egger	31.5431	27	0.24943
SIRPA	Inverse variance weighted	32.9754	28	0.236653
SLC4A1	MR Egger	5.24413	9	0.812529
SLC4A1	Inverse variance weighted	5.32416	10	0.868499
ERBB3	MR Egger	7.17099	6	0.305323
ERBB3	Inverse variance weighted	7.90758	7	0.340814
SERPINI1	MR Egger	22.5356	17	0.164988
SERPINI1	Inverse variance weighted	25.2458	18	0.118294
TNFRSF10A	MR Egger	17.009	21	0.710559
TNFRSF10A	Inverse variance weighted	17.2939	22	0.746934
KIR2DS4	MR Egger	41.1467	49	0.779885
KIR2DS4	Inverse variance weighted	41.3219	50	0.804017
PAM	MR Egger	130.324	113	0.126718
PAM	Inverse variance weighted	131.515	114	0.125275
SCGB3A1	MR Egger	88.576	91	0.552406
SCGB3A1	Inverse variance weighted	89.3834	92	0.557829
GSTM4	MR Egger	116.482	73	0.226652
GSTM4	Inverse variance weighted	129.439	74	0.217631
TNFSF13	MR Egger	18.4492	17	0.361045
TNFSF13	Inverse variance weighted	18.7111	18	0.40981

## Sheet: Table S6
Table S6. Results of MR Egger intercept horizontal pleiotropy test in the discovery phase
Gene	Intercept	SE	P Value
KLK1	-0.00513253	0.00792913	0.545979
PROCR	0.00145296	0.00738769	0.847374
LTB	0.0193531	0.0177422	0.389258
CCND2	-0.00553699	0.00917713	0.565307
SIRPA	0.00586703	0.00529872	0.277951
SLC4A1	0.00205833	0.00727577	0.783651
ERBB3	-0.0107276	0.0136649	0.462287
SERPINI1	-0.00951982	0.00665793	0.170883
TNFRSF10A	-0.00229481	0.00429917	0.599099
KIR2DS4	-0.000947861	0.00226393	0.67728
PAM	-0.00199504	0.00196257	0.311543
SCGB3A1	-0.00141833	0.0015785	0.371273
GSTM4	-0.00759937	0.00766681	0.568513
TNFSF13	0.00220383	0.00448607	0.629524

## Sheet: Table S7
Table S7. Results of the three Mendelian randomization methods of the eQTLs .
Exposure	Method	Nsnp	Beta	Se	P value	OR	OR_lci95	OR_uci95
KLK1	MR Egger	7	0.358663	0.170169	0.0350582	1.43141	1.02545	1.99809
KLK1	Weighted median	7	0.291028	0.0711016	4.25594e-05	1.3378	1.16377	1.53785
KLK1	Inverse variance weighted	7	0.286432	0.0558991	2.98995e-07	1.33167	1.19348	1.48586
PROCR	MR Egger	14	0.237243	0.165133	0.150809	1.26775	0.917212	1.75225
PROCR	Weighted median	14	0.224564	0.071957	0.00180353	1.25178	1.08712	1.44138
PROCR	Inverse variance weighted	14	0.265816	0.0528404	4.89091e-07	1.30449	1.17615	1.44684
LTB	MR Egger	4	0.0493934	0.26079	0.84978	1.05063	0.630177	1.75162
LTB	Weighted median	4	0.315296	0.0801866	8.42303e-05	1.37067	1.17132	1.60394
LTB	Inverse variance weighted	4	0.289768	0.0653856	9.35018e-06	1.33612	1.1754	1.5188
CCND2	MR Egger	9	0.46914	0.215021	0.0291221	1.59862	1.04885	2.43655
CCND2	Weighted median	9	0.2315	0.0880104	0.00852919	1.26049	1.06077	1.4978
CCND2	Inverse variance weighted	9	0.376376	0.0729512	2.47897e-07	1.45699	1.26288	1.68095
SIRPA	MR Egger	29	0.0648958	0.0702205	0.355397	1.06705	0.929846	1.22449
SIRPA	Weighted median	29	0.204275	0.0409661	6.14996e-07	1.22664	1.132	1.32919
SIRPA	Inverse variance weighted	29	0.134618	0.0283649	2.07559e-06	1.1441	1.08223	1.20951
SLC4A1	MR Egger	11	0.150836	0.100985	0.135266	1.16281	0.953998	1.41732
SLC4A1	Weighted median	11	0.149471	0.0514629	0.00367922	1.16122	1.0498	1.28446
SLC4A1	Inverse variance weighted	11	0.174146	0.0407703	1.9426e-05	1.19023	1.09882	1.28924
ERBB3	MR Egger	8	0.460003	0.28524	0.106812	1.58408	0.905682	2.77063
ERBB3	Weighted median	8	0.292533	0.080171	0.000263404	1.33982	1.14499	1.56779
ERBB3	Inverse variance weighted	8	0.276331	0.0626046	1.01521e-05	1.31828	1.16605	1.49039
SERPINI1	MR Egger	19	-0.0793256	0.131567	0.546557	0.923739	0.713768	1.19548
SERPINI1	Weighted median	19	-0.23398	0.0628648	0.000197686	0.791378	0.699636	0.895149
SERPINI1	Inverse variance weighted	19	-0.249561	0.0509152	9.5112e-07	0.779143	0.705143	0.860909
TNFRSF10A	MR Egger	23	-0.117227	0.0553658	0.0342337	0.889384	0.797923	0.991328
TNFRSF10A	Weighted median	23	-0.110691	0.0379912	0.00357301	0.895216	0.830977	0.96442
TNFRSF10A	Inverse variance weighted	23	-0.141284	0.025456	2.85476e-08	0.868243	0.825986	0.912662
KIR2DS4	MR Egger	51	-0.00856036	0.00295746	0.00379767	0.991476	0.985746	0.99724
KIR2DS4	Weighted median	51	-0.00544124	0.00289565	0.0602301	0.994574	0.988945	1.00023
KIR2DS4	Inverse variance weighted	51	-0.00942428	0.00191704	8.83087e-07	0.99062	0.986905	0.994349
PAM	MR Egger	115	-0.0377731	0.0100273	0.000165198	0.962931	0.944191	0.982044
PAM	Weighted median	115	-0.038359	0.0106035	0.000297363	0.962367	0.942573	0.982577
PAM	Inverse variance weighted	115	-0.0448565	0.00673674	2.76646e-11	0.956135	0.943593	0.968843
SCGB3A1	MR Egger	93	0.0427662	0.0125008	0.000623772	1.04369	1.01843	1.06958
SCGB3A1	Weighted median	93	0.0409701	0.0133887	0.00221291	1.04182	1.01484	1.06952
SCGB3A1	Inverse variance weighted	93	0.0352604	0.00870704	5.12966e-05	1.03589	1.01836	1.05372
GSTM4	MR Egger	75	-0.0333011	0.0128935	0.00980057	0.967247	0.94311	0.992002
GSTM4	Weighted median	75	-0.0402153	0.0111736	0.000319287	0.960583	0.939774	0.981852
GSTM4	Inverse variance weighted	75	-0.0586299	0.00928428	2.70232e-10	0.943056	0.92605	0.960374
TNFSF13	MR Egger	19	0.0822524	0.0463831	0.0761743	1.08573	0.991379	1.18906
TNFSF13	Weighted median	19	0.108136	0.0337426	0.00135194	1.1142	1.04289	1.19038
TNFSF13	Inverse variance weighted	19	0.0995813	0.0250116	6.85084e-05	1.10471	1.05186	1.16021

## Sheet: Table S8
Table S8. Results of the Steiger test in the discovery phase.
exposure	outcome	snp_r2.exposure	snp_r2.outcome	correct_causal_direction	steiger_pval
KLK1	migraine	0.0183181	7.70891e-05	TRUE	7.4657e-106
PROCR	migraine	0.0284003	8.70944e-05	TRUE	1.77166e-167
LTB	migraine	0.00537639	5.08939e-05	TRUE	5.53247e-30
CCND2	migraine	0.0171891	0.000119078	TRUE	1.32762e-95
SIRPA	migraine	0.0791082	0.000144356	TRUE	1.76199e-65
SLC4A1	migraine	0.0286943	5.71807e-05	TRUE	5.21404e-173
ERBB3	migraine	0.0241786	7.25788e-05	TRUE	1.25038e-142
SERPINI1	migraine	0.04102	0.000142998	TRUE	2.48266e-241
TNFRSF10A	migraine	0.11283	0.00011669	TRUE	4.67854e-43
KIR2DS4	migraine	0.350884	0.000158885	TRUE	2.26398e-67
PAM	migraine	1.34249	0.000443158	TRUE	7.32676e-62
SCGB3A1	migraine	0.995853	0.000256642	TRUE	6.24765e-176
GSTM4	migraine	0.573674	0.000483263	TRUE	6.28175e-47
TNFSF13	migraine	0.0888555	8.53721e-05	TRUE	8.74836e-14

## Sheet: Table S9
Table S9. Results of the Mendelian randomization methods in the replication phase.
Exposure	Method	Nsnp	Beta	Se	P value	OR	OR_lci95	OR_uci95
ERBB3	MR Egger	7	-0.28236	0.249571	0.257895	0.754002	0.46231	1.22974
ERBB3	Weighted median	7	0.131179	0.0744064	0.0779003	1.14017	0.985449	1.31919
ERBB3	Inverse variance weighted	7	0.0572558	0.0635642	0.367718	1.05893	0.934887	1.19942
PROCR	MR Egger	12	-0.00815083	0.177894	0.963455	0.991882	0.699897	1.40568
PROCR	Weighted median	12	-0.191884	0.0918808	0.0367614	0.825402	0.689374	0.988271
PROCR	Inverse variance weighted	12	-0.202197	0.0653757	0.00198245	0.816934	0.718684	0.928615
SCGB3A1	MR Egger	113	-0.00642219	0.00965153	0.50579	0.993598	0.974979	1.01257
SCGB3A1	Weighted median	113	0.00224371	0.010475	0.830393	1.00225	0.981879	1.02304
SCGB3A1	Inverse variance weighted	113	-0.00312011	0.00705503	0.658307	0.996885	0.983195	1.01077
KIR2DS4	MR Egger	8	0.0230039	0.020171	0.254102	1.02327	0.983605	1.06454
KIR2DS4	Weighted median	8	-0.000750814	0.00721657	0.917137	0.999249	0.985215	1.01348
KIR2DS4	Inverse variance weighted	8	-0.00326403	0.00676765	0.629594	0.996741	0.983607	1.01005
CCND2	MR Egger	11	0.0951645	0.151163	0.52899	1.09984	0.817818	1.47911
CCND2	Weighted median	11	0.0516961	0.0786162	0.510811	1.05306	0.902676	1.22849
CCND2	Inverse variance weighted	11	0.0206642	0.0582265	0.72267	1.02088	0.910775	1.14429
GSTM4	MR Egger	70	-0.0610892	0.0140922	1.4579e-05	0.940739	0.915111	0.967085
GSTM4	Weighted median	70	-0.0632915	0.0154261	4.08033e-05	0.93867	0.910714	0.967484
GSTM4	Inverse variance weighted	70	-0.0755838	0.00899066	4.20869e-17	0.927202	0.911006	0.943686
SLC4A1	MR Egger	5	-0.121121	0.222051	0.585435	0.885927	0.573303	1.36903
SLC4A1	Weighted median	5	-0.191565	0.0657698	0.00358364	0.825666	0.725805	0.939266
SLC4A1	Inverse variance weighted	5	-0.279275	0.076059	0.000240824	0.756332	0.651583	0.87792
KLK1	MR Egger	9	-0.0772331	0.157893	0.624736	0.925674	0.679293	1.26142
KLK1	Weighted median	9	-0.0180201	0.0551395	0.743812	0.982141	0.881532	1.09423
KLK1	Inverse variance weighted	9	-0.0375405	0.0415448	0.3662	0.963155	0.887836	1.04486
PAM	MR Egger	158	-0.00746167	0.0072618	0.304174	0.992566	0.978539	1.00679
PAM	Weighted median	158	-0.00854271	0.0070112	0.223058	0.991494	0.977962	1.00521
PAM	Inverse variance weighted	158	-0.00598771	0.00457966	0.191058	0.99403	0.985148	1.00299
TNFSF13	MR Egger	23	-0.0662878	0.0627177	0.290547	0.935861	0.827609	1.05827
TNFSF13	Weighted median	23	0.0232922	0.0359842	0.517444	1.02357	0.953862	1.09836
TNFSF13	Inverse variance weighted	23	0.030358	0.0332827	0.361703	1.03082	0.965725	1.10031
TNFRSF10A	MR Egger	28	0.06751	0.0453867	0.136899	1.06984	0.97878	1.16937
TNFRSF10A	Weighted median	28	0.088662	0.0301623	0.00328742	1.09271	1.02998	1.15926
TNFRSF10A	Inverse variance weighted	28	0.0857409	0.0226077	0.000149102	1.08952	1.0423	1.13889
SIRPA	MR Egger	27	-0.186732	0.0839161	0.0260662	0.829666	0.703838	0.977989
SIRPA	Weighted median	27	0.0193419	0.0429486	0.652458	1.01953	0.93722	1.10907
SIRPA	Inverse variance weighted	27	0.0458526	0.0317354	0.148503	1.04692	0.983784	1.11411

## Sheet: Table S10
Table S10. Results of heterogeneity test in the replication phase
Gene	Method	Q	Q_df	Q_pval
ERBB3	MR Egger	5.43149	5	0.365517
ERBB3	Inverse variance weighted	8.17213	6	0.225762
PROCR	MR Egger	7.25697	10	0.700983
PROCR	Inverse variance weighted	8.71485	11	0.648194
SCGB3A1	MR Egger	78.4168	111	0.991828
SCGB3A1	Inverse variance weighted	78.6717	112	0.992869
KIR2DS4	MR Egger	6.99327	6	0.32147
KIR2DS4	Inverse variance weighted	9.72561	7	0.204664
CCND2	MR Egger	6.10677	9	0.729186
CCND2	Inverse variance weighted	6.41976	10	0.778851
GSTM4	MR Egger	80.3645	68	0.14493
GSTM4	Inverse variance weighted	83.0735	69	0.118812
SLC4A1	MR Egger	6.19625	3	0.102443
SLC4A1	Inverse variance weighted	7.74487	4	0.101384
KLK1	MR Egger	4.56609	7	0.712745
KLK1	Inverse variance weighted	4.64085	8	0.795181
PAM	MR Egger	135.087	156	0.885558
PAM	Inverse variance weighted	135.156	157	0.895612
TNFSF13	MR Egger	45.4265	21	0.152204
TNFSF13	Inverse variance weighted	52.8022	22	0.241995
TNFRSF10A	MR Egger	12.4874	26	0.988075
TNFRSF10A	Inverse variance weighted	12.7209	27	0.990915
SIRPA	MR Egger	24.1137	25	0.512809
SIRPA	Inverse variance weighted	34.0191	26	0.134543

[truncated: 13 more sheets: Table S11, Table S12, Table S13, Table S14, Table S15, Table S16, Table S17, Table S18, Table S19, Table S20, Table S21, Table S22, Table S23]
